# Supplementary material for: PD-1 alters T-cell metabolic reprogramming by inhibiting glycolysis and promoting lipolysis and fatty acid oxidation
Source: Nat Commun. 2015 Mar 26;6:6692. doi: 10.1038/ncomms7692 (PMC4389235; doi:10.1038/ncomms7692)
Supplement: Supplementary Data 1 — T cells were cultured either in medium (UT) or with magnetic beads conjugated with anti-CD3, anti-CD28 mAbs and control IgG (T cells costimulated; TCC) or with magnetic beads conjugated with anti-CD3, anti-CD28 mAbs and PD-L1-Ig fusion protein (T cells costimulated+PD-1; TCC+PD1). After 96 hours, cells (30 x 106/sample) were harvested and metabolites were analyzed. Five replicate samples for each condition were generated from five independent experiments. [file ncomms7692-s2.xls]

## Sheet: Pathway Heat Map (cells)
	Supplementary Data 1. Heat Map: TCR/CD3+CD28 versus TCR/CD3+CD28 (cells)
	Heat map of statistically significant biochemicals profiled in this study.						Data normalization: Bradford protein concentration			Fold of Change				Statistical Values
										Welch's Two-Sample t-Test				Welch's Two-Sample t-Test
	Pathway Sort Order	Super Pathway	Sub Pathway	Biochemical Name	Platform	Comp ID	KEGG	HMDB		TCC UT	TCC + PD-1 UT	TCC + PD-1 TCC		TCC / UT		TCC + PD-1 / UT		TCC + PD-1 / TCC
													X	p-value	q-value	p-value	q-value	p-value	q-value	X
	1	Amino Acid	Glycine, Serine and Threonine Metabolism	glycine	GC/MS	11777	C00037	HMDB00123		1.16	0.8	0.69		0.3718	0.1337	0.6188	0.9264	0.1042	0.0261
	6			betaine	LC/MS pos	3141	C00719	HMDB00043		0.49	1.13	2.29		0.0014	0.0021	0.8562	0.9924	0.0252	0.0104
	9			serine	GC/MS	1648	C00065	HMDB00187		0.75	0.69	0.92		0.1677	0.0685	0.1422	0.5644	0.5079	0.0882
	10			N-acetylserine	GC/MS	37076		HMDB02931		1.18	0.63	0.54		0.3025	0.1119	0.1953	0.678	0.0159	0.0075
	14			threonine	LC/MS pos	1284	C00188	HMDB00167		0.38	0.57	1.51		0.001	0.0019	0.0608	0.4468	0.2474	0.0518
	24		Alanine and Aspartate Metabolism	alanine	GC/MS	1126	C00041	HMDB00161		0.45	0.74	1.64		0.0226	0.0174	0.3417	0.7631	0.0349	0.0132
	25			N-acetylalanine	LC/MS neg	1585	C02847	HMDB00766		1.42	0.83	0.59		0.0387	0.0251	0.3255	0.7631	0.0006	0.0009
	27			aspartate	GC/MS	15996	C00049	HMDB00191		0.31	1.28	4.14		0.0269	0.0202	0.3377	0.7631	0.0014	0.0016
	29			asparagine	GC/MS	11398	C00152	HMDB00168		2.67	0.74	0.28		0.0013	0.002	0.2067	0.6984	0.0191	0.0085
	31			N-acetylaspartate (NAA)	LC/MS pos	22185	C01042	HMDB00812		0.28	0.89	3.23		0.0077	0.0076	0.9604	0.9997	0.0003	0.0007
	36		Glutamate Metabolism	glutamate	LC/MS pos	57	C00025	HMDB00148		0.48	0.89	1.85		0.0346	0.0235	0.7156	0.9574	0.0725	0.0207
	37			glutamine	LC/MS pos	53	C00064	HMDB00641		0.26	0.76	2.92		0.0039	0.0046	0.4559	0.8037	0.0023	0.0022
	41			gamma-aminobutyrate (GABA)	GC/MS	1416	C00334	HMDB00112		0.83	0.63	0.76		0.7057	0.2064	0.5816	0.9031	0.1993	0.0441
	46			glutamate, gamma-methyl ester	LC/MS pos	33487				1.26	0.58	0.46		0.186	0.0739	0.7942	0.9878	0.0568	0.0178
	47			pyroglutamine*	LC/MS pos	32672				0.47	1.04	2.22		0.0014	0.0021	0.871	0.9924	0.0268	0.0107
	50		Histidine Metabolism	histidine	LC/MS neg	59	C00135	HMDB00177		0.39	1.05	2.71		0.0054	0.006	0.8497	0.9924	0.0041	0.0032
	69		Lysine Metabolism	lysine	GC/MS	1301	C00047	HMDB00182		0.41	0.71	1.72		7.0926e-05	0.0005	0.1548	0.6046	0.1572	0.0363
	75			2-aminoadipate	GC/MS	6146	C00956	HMDB00510		1.11	1.03	0.93		0.4321	0.1491	0.9189	0.9925	0.5448	0.0934
	87			5-aminovalerate	LC/MS pos	18319	C00431	HMDB03355		0.3	1.73	5.82		0.0856	0.0427	0.1169	0.5576	2.0378e-05	0.0001
	91		Phenylalanine and Tyrosine Metabolism	phenylalanine	LC/MS pos	64	C00079	HMDB00159		0.52	0.81	1.55		0.0013	0.002	0.2474	0.7461	0.0904	0.0235
	102			phenylacetylglycine	LC/MS neg	33945	C05598	HMDB00821		0.3	0.57	1.91		0.0328	0.0227	0.2726	0.7461	0.0511	0.017
	104			tyrosine	LC/MS pos	1299	C00082	HMDB00158		0.54	0.79	1.45		0.0088	0.0085	0.2657	0.7461	0.1552	0.036
	114			3-(4-hydroxyphenyl)lactate	LC/MS neg	32197	C03672	HMDB00755		0.67	0.97	1.45		0.0547	0.0316	0.5951	0.9127	0.6071	0.1027
	118			phenol sulfate	LC/MS neg	32553	C02180			0.23	0.97	4.19		0.0279	0.0203	0.6818	0.9472	0.1314	0.0313
	120			p-cresol sulfate	LC/MS neg	36103	C01468	HMDB11635		0.39	1.26	3.22		0.0002	0.0007	0.4565	0.8037	0.0036	0.003
	174		Tryptophan Metabolism	tryptophan	LC/MS pos	54	C00078	HMDB00929		0.63	1.01	1.6		0.0299	0.0213	0.9269	0.9925	0.0889	0.0235
	184			kynurenine	LC/MS pos	15140	C00328	HMDB00684		0.16	0.39	2.39		8.8613e-06	0.0001	0.028	0.3246	0.1287	0.031
	212			C-glycosyltryptophan*	LC/MS pos	32675				0.22	0.54	2.46		2.3552e-05	0.0002	0.0187	0.2765	0.0045	0.0034
	215		Leucine, Isoleucine and Valine Metabolism	leucine	LC/MS pos	60	C00123	HMDB00687		0.56	0.9	1.6		0.0105	0.0099	0.5693	0.8924	0.0793	0.022
	223			isovalerylcarnitine	LC/MS pos	34407		HMDB00688		0.51	0.18	0.35		0.1944	0.0763	0.0042	0.1299	0.0009	0.0012
	243			isoleucine	LC/MS pos	1125	C00407	HMDB00172		0.55	0.99	1.8		0.0059	0.0065	0.8326	0.9924	0.0534	0.0172
	246			2-methylbutyrylcarnitine (C5)	LC/MS pos	35431		HMDB00378		0.57	0.23	0.4		0.1479	0.0646	0.0021	0.1051	0.0043	0.0032
	254			valine	LC/MS pos	1649	C00183	HMDB00883		0.52	0.86	1.65		0.0061	0.0065	0.4418	0.8037	0.0615	0.019
	258			isobutyrylcarnitine	LC/MS pos	33441		HMDB00736		0.41	0.47	1.14		0.373	0.1337	0.3011	0.7631	0.6751	0.1112
	264		Methionine, Cysteine, SAM and Taurine Metabolism	methionine	LC/MS pos	1302	C00073	HMDB00696		0.5	0.81	1.6		0.0029	0.0037	0.293	0.7631	0.079	0.022
	265			N-acetylmethionine	LC/MS neg	1589	C02712	HMDB11745		0.76	0.33	0.44		0.5322	0.1706	0.0187	0.2765	0.0257	0.0104
	266			N-formylmethionine	LC/MS neg	2829	C03145	HMDB01015		0.6	0.53	0.89		0.5384	0.1718	0.3739	0.7631	0.0637	0.0191
	269			methionine sulfoxide	LC/MS pos	18374	C02989	HMDB02005		0.37	0.75	2.01		0.0868	0.043	0.5372	0.8612	0.2938	0.0581
	272			S-adenosylhomocysteine (SAH)	LC/MS neg	15948	C00021	HMDB00939		0.8	0.7	0.88		0.4809	0.1621	0.2252	0.7313	0.3326	0.0651
	281			cysteine	GC/MS	31453	C00097	HMDB00574		0.65	1.89	2.89		0.3846	0.1357	0.0869	0.5118	0.0076	0.0047
	290			hypotaurine	GC/MS	590	C00519	HMDB00965		0.6	0.92	1.52		0.1855	0.0739	0.9176	0.9925	0.1854	0.0423
	291			taurine	GC/MS	2125	C00245	HMDB00251		0.42	0.92	2.17		0.0358	0.0238	0.8954	0.9924	0.0245	0.0101
	296		Urea cycle; Arginine and Proline Metabolism	arginine	LC/MS neg	1638	C00062	HMDB00517		0.31	0.93	3.03		0.0006	0.0015	0.6902	0.9481	0.005	0.0036
	297			urea	GC/MS	1670	C00086	HMDB00294		0.59	1.27	2.17		0.0903	0.0434	0.6346	0.9272	0.0878	0.0235
	298			ornithine	GC/MS	1493	C00077	HMDB03374		0.26	0.32	1.22		4.421e-05	0.0004	0.0031	0.1098	0.6305	0.1048
	299			proline	LC/MS pos	1898	C00148	HMDB00162		0.85	0.53	0.62		0.5738	0.1799	0.0391	0.3675	0.052	0.0171
	300			citrulline	LC/MS pos	2132	C00327	HMDB00904		0.5	0.73	1.45		0.0423	0.0269	0.2892	0.7631	0.466	0.0832
	307			dimethylarginine (SDMA + ADMA)	LC/MS pos	36808	C03626	HMDB01539		0.3	0.62	2.08		0.0013	0.002	0.1042	0.542	0.0375	0.0138
	311			N-delta-acetylornithine*	LC/MS pos	43249				0.62	0.91	1.46		0.0173	0.0145	0.5374	0.8612	0.0429	0.0146
	317			trans-4-hydroxyproline	GC/MS	1366	C01157	HMDB00725		1.11	0.9	0.81		0.417	0.145	0.6838	0.9472	0.244	0.0514
	319			pro-hydroxy-pro	LC/MS pos	35127		HMDB06695		0.26	1.01	3.93		0.0009	0.0019	0.9996	0.9997	0.0009	0.0012
	322		Creatine Metabolism	creatine	LC/MS pos	27718	C00300	HMDB00064		0.66	0.96	1.45		0.1591	0.0666	0.8944	0.9924	0.2067	0.045
	323			creatinine	LC/MS pos	513	C00791	HMDB00562		0.37	1.01	2.69		0.0015	0.0021	0.8766	0.9924	0.0153	0.0074
	332		Polyamine Metabolism	putrescine	GC/MS	1408	C00134	HMDB01414		6.06	0.94	0.16		0.0001	0.0006	0.8768	0.9924	5.8263e-05	0.0002
	333			spermine	LC/MS pos	603	C00750	HMDB01256		0.51	0.78	1.52		0.9316	0.2583	0.6626	0.9387	0.2686	0.055
	334			spermidine	LC/MS pos	485	C00315	HMDB01257		1.58	0.53	0.33		0.1602	0.0666	0.3767	0.7631	0.0163	0.0076
	335			5-methylthioadenosine (MTA)	LC/MS pos	1419	C00170	HMDB01173		0.67	0.59	0.88		0.3418	0.1251	0.1931	0.678	0.379	0.072
	344		Guanidino and Acetamido Metabolism	4-guanidinobutanoate	LC/MS pos	15681	C01035	HMDB03464		0.99	1.27	1.28		0.8291	0.2375	0.2746	0.7461	0.1892	0.0429
	346		Glutathione Metabolism	glutathione, reduced (GSH)	LC/MS pos	2127	C00051	HMDB00125		0.41	0.02	0.05		0.0458	0.0284	5.4107e-06	0.0014	5.5858e-05	0.0002
	347			glutathione, oxidized (GSSG)	LC/MS pos	27727	C00127	HMDB03337		0.11	0.1	0.92		0.0012	0.002	0.0003	0.0429	0.499	0.0871
	349			cysteine-glutathione disulfide	LC/MS pos	35159		HMDB00656		0.14	2.69	19.5		0.0961	0.0451	0.0688	0.4624	3.7555e-07	1.4481e-05
	351			S-lactoylglutathione	LC/MS neg	15731	C03451	HMDB01066		0.32	0.24	0.76		0.0391	0.0251	0.0209	0.2765	0.0883	0.0235
	354			5-oxoproline	LC/MS neg	1494	C01879	HMDB00267		0.49	1.1	2.26		0.0063	0.0066	0.829	0.9924	0.0201	0.0087
	355			ophthalmate	LC/MS pos	34592		HMDB05765		0.39	7.2	18.61		0.0885	0.0434	0.0016	0.0997	1.2508e-06	2.4114e-05
	730	Carbohydrate	Glycolysis, Gluconeogenesis, and Pyruvate Metabolism	glucose	GC/MS	20488	C00031	HMDB00122		0.08	1.52	19.75		0.001	0.0019	0.1985	0.6798	0.0001	0.0003
	731			glucose-6-phosphate (G6P)	GC/MS	31260	C00668	HMDB01401		1.01	1.8	1.78		0.6097	0.1853	0.3751	0.7631	0.5261	0.091
	732			glucose 1-phosphate	GC/MS	33755	C00103	HMDB01586		0.2	0.32	1.59		0.0119	0.0108	0.0425	0.3675	0.2222	0.048
	734			fructose-6-phosphate	GC/MS	12021	C05345	HMDB00124		1.23	1.65	1.35		0.3507	0.1276	0.3739	0.7631	0.823	0.129
	737			Isobar: fructose 1,6-diphosphate, glucose 1,6-diphosphate, myo-inositol 1,4 or 1,3-diphosphate	LC/MS neg	36984				3.12	0.86	0.28		0.0273	0.0202	0.8816	0.9924	0.0189	0.0085
	739			dihydroxyacetone phosphate (DHAP)	LC/MS neg	35959	C00111	HMDB01473		0.65	0.69	1.07		0.6854	0.2021	0.9419	0.9977	0.5508	0.094
	741			1,3-dihydroxyacetone	GC/MS	35963	C00184	HMDB01882		0.42	0.64	1.54		0.0823	0.0423	0.3401	0.7631	0.2909	0.0581
	744			3-phosphoglycerate	GC/MS	40264	C00597	HMDB00807		0.06	0.18	3.15		0.0044	0.0051	0.0296	0.3246	0.0143	0.0071
	746			pyruvate	GC/MS	599	C00022	HMDB00243		0.84	1.15	1.37		0.6695	0.1987	0.606	0.9218	0.2742	0.0557
	747			lactate	GC/MS	527	C00186	HMDB00190		1.03	0.82	0.8		0.5955	0.1817	0.6458	0.9332	0.2929	0.0581
	753		Pentose Phosphate Pathway	6-phosphogluconate	LC/MS neg	15442	C00345	HMDB01316		0.26	0.52	2.01		7.2698e-05	0.0005	0.0426	0.3675	0.0634	0.0191
	755			ribose 5-phosphate	GC/MS	561	C00117	HMDB00618		1.68	0.97	0.58		0.1107	0.0506	0.7565	0.9631	0.1415	0.0335
	760			Isobar: pentulose 5-phosphates	GC/MS	37288				2.26	1.15	0.51		0.1053	0.0487	0.7655	0.9631	0.0932	0.0239
	762		Pentose Metabolism	ribulose	GC/MS	35855	C00309	HMDB00621		2.05	1.17	0.57		0.0505	0.0301	0.3739	0.7631	0.0987	0.0249
	764			ribose	GC/MS	12080	C00121	HMDB00283		1.41	1.39	0.98		0.0949	0.0448	0.3739	0.7631	0.7451	0.1208
	765			ribitol	GC/MS	15772	C00474	HMDB00508		0.78	1.01	1.3		0.2762	0.1027	0.9686	0.9997	0.3871	0.0732
	769			xylonate	GC/MS	35638	C05411			1.44	1.59	1.1		0.0084	0.0083	0.2205	0.7254	0.9646	0.1476
	775			threitol	GC/MS	35854	C16884	HMDB04136		1.11	2.75	2.47		0.4075	0.1424	0.0126	0.2417	0.0259	0.0104
	777			arabitol	GC/MS	38075	C00474	HMDB01851		0.67	1.72	2.55		0.3683	0.1334	0.1251	0.5644	0.0093	0.0053
	790		Glycogen Metabolism	maltotetraose	LC/MS neg	15910	C02052	HMDB01296		0.42	1.02	2.41		0.0617	0.0345	0.9978	0.9997	0.0716	0.0206
	792			maltotriose	LC/MS neg	15913	C01835	HMDB01262		0.31	1.07	3.48		0.0073	0.0074	0.9011	0.9924	0.0322	0.0124
	817		Disaccharides and Oligosaccharides	sucrose	LC/MS neg	1519	C00089	HMDB00258		1	1	1
	831		Fructose, Mannose and Galactose Metabolism	fructose	GC/MS	577	C00095	HMDB00660		0.49	1.36	2.76		0.0316	0.0221	0.3352	0.7631	0.0089	0.0053
	834			sorbitol	GC/MS	15053	C00794	HMDB00247		1.07	1.29	1.21		0.5169	0.168	0.4012	0.7836	0.6356	0.1052
	838			mannose-6-phosphate	GC/MS	1470	C00275	HMDB01078		1.07	1.23	1.14		0.5935	0.1817	0.5608	0.8874	0.8987	0.1386
	841			mannitol	GC/MS	15335	C00392	HMDB00765		0.54	1.13	2.11		0.2465	0.0936	0.612	0.9218	0.0392	0.014
	860		Nucleotide Sugar	UDP-glucose (isobar with UDP-galactose)	LC/MS neg	38670	C00029	HMDB00286		1.11	0.99	0.89		0.6709	0.1987	0.7381	0.9631	0.5449	0.0934
	862			UDP-glucuronate	LC/MS neg	2763	C00167	HMDB00935		0.96	0.72	0.74		0.7609	0.2206	0.021	0.2765	0.0528	0.0171
	864			guanosine 5'-diphospho-fucose	LC/MS neg	15903				0.53	0.56	1.05		0.0463	0.0284	0.0784	0.4898	0.8825	0.1367
	889		Aminosugar Metabolism	N-acetylneuraminate	LC/MS pos	32377	C00270	HMDB00230		0.42	0.97	2.3		0.0008	0.0017	0.7133	0.9574	0.0166	0.0076
	901			erythronate*	GC/MS	33477		HMDB00613		1.99	0.78	0.39		0.0026	0.0034	0.2542	0.7461	0.0064	0.004
	907	Energy	TCA Cycle	citrate	GC/MS	1564	C00158	HMDB00094		3.08	1.71	0.55		0.0134	0.012	0.1415	0.5644	0.0361	0.0134
	915			succinate	LC/MS neg	1437	C00042	HMDB00254		0.51	1.31	2.56		0.007	0.0072	0.1831	0.6733	0.0007	0.001
	916			fumarate	GC/MS	1643	C00122	HMDB00134		0.77	1.03	1.33		0.6427	0.1919	0.9965	0.9997	0.6776	0.1112
	917			malate	GC/MS	1303	C00149	HMDB00156		1.63	0.92	0.56		0.158	0.0666	0.929	0.9925	0.0885	0.0235
	927		Oxidative Phosphorylation	pyrophosphate (PPi)	GC/MS	2078	C00013	HMDB00250		0.14	0.57	4.08		0.0039	0.0046	0.2653	0.7461	0.0058	0.0039
	928			phosphate	GC/MS	11438	C00009	HMDB01429		0.52	1.13	2.18		0.011	0.0102	0.8239	0.9924	0.0417	0.0145
	947	Lipid	Long Chain Fatty Acid	10-heptadecenoate (17:1n7)	LC/MS neg	33971				0.44	1.11	2.52		0.0176	0.0145	0.707	0.9574	0.0104	0.0056
	950			oleate (18:1n9)	GC/MS	1359	C00712	HMDB00207		0.82	0.83	1.01		0.6281	0.1894	0.5361	0.8612	0.7606	0.1222
	952			cis-vaccenate (18:1n7)	GC/MS	33970	C08367	HMDB03231		0.89	0.96	1.08		0.9228	0.2575	0.8677	0.9924	0.7592	0.1222
	957			10-nonadecenoate (19:1n9)	LC/MS neg	33972				1.98	1.65	0.83		0.0456	0.0284	0.2408	0.7461	0.362	0.0698
	959			arachidate (20:0)	LC/MS neg	44679	C06425	HMDB02212		0.34	0.85	2.51		0.0005	0.0015	0.4532	0.8037	0.0036	0.003
	962			eicosenoate (20:1n9 or 11)	LC/MS neg	33587				1.46	0.7	0.48		0.1654	0.068	0.2717	0.7461	0.0207	0.0088
	966			erucate (22:1n9)	LC/MS neg	1552	C08316	HMDB02068		1.44	0.84	0.58		0.0765	0.0402	0.3919	0.7715	0.0824	0.0227
	975		Polyunsaturated Fatty Acid (n3 and n6)	eicosapentaenoate (EPA; 20:5n3)	LC/MS neg	18467	C06428	HMDB01999		0.4	1.66	4.18		0.0245	0.0186	0.2586	0.7461	0.0089	0.0053
	976			docosapentaenoate (n3 DPA; 22:5n3)	LC/MS neg	32504	C16513	HMDB01976		0.22	1.5	6.72		0.0053	0.006	0.1669	0.6229	7.5335e-05	0.0002
	977			docosahexaenoate (DHA; 22:6n3)	LC/MS neg	19323	C06429	HMDB02183		0.33	1.31	3.99		0.0215	0.0167	0.4427	0.8037	0.0062	0.004
	981			linoleate (18:2n6)	LC/MS neg	1105	C01595	HMDB00673		0.24	0.59	2.46		0.0017	0.0023	0.14	0.5644	0.0223	0.0093
	983			linolenate [alpha or gamma; (18:3n3 or 6)]	LC/MS neg	34035	C06427			0.47	1.29	2.73		0.0116	0.0107	0.9566	0.9997	0.1242	0.0301
	985			dihomo-linolenate (20:3n3 or n6)	LC/MS neg	35718	C03242	HMDB02925		0.23	1.42	6.26		0.0014	0.0021	0.1935	0.678	4.1575e-05	0.0002
	986			arachidonate (20:4n6)	LC/MS neg	1110	C00219	HMDB01043		0.15	1.02	7.01		0.001	0.0019	0.9007	0.9924	0.0004	0.0008
	987			adrenate (22:4n6)	LC/MS neg	32980	C16527	HMDB02226		0.16	0.58	3.67		0.0019	0.0026	0.1656	0.6229	0.0094	0.0053
	989			docosadienoate (22:2n6)	LC/MS neg	32415	C16533			0.74	0.57	0.77		0.8131	0.2338	0.3652	0.7631	0.2006	0.0441
	990			dihomo-linoleate (20:2n6)	LC/MS neg	17805	C16525	HMDB05060		0.5	0.6	1.21		0.0448	0.0282	0.1334	0.5644	0.4784	0.0846
	992			mead acid (20:3n9)	LC/MS neg	35174		HMDB10378		0.64	1.2	1.86		0.5753	0.1799	0.3815	0.7631	0.0681	0.0199
	1046		Fatty Acid, Dicarboxylate	2-hydroxyglutarate	GC/MS	37253	C02630	HMDB00606		1.04	0.48	0.46		0.5856	0.1817	0.0299	0.3246	7.8546e-06	6.0574e-05
	1095		Fatty Acid, Amide	stearamide	GC/MS	37487	C13846			0.7	1.76	2.52		0.4976	0.1663	0.4508	0.8037	0.2004	0.0441
	1115		Fatty Acid Metabolism	acetyl CoA	LC/MS neg	32484	C00024	HMDB01206		0.83	1.21	1.46		0.8005	0.2312	0.6501	0.934	0.7452	0.1208
	1126		Fatty Acid Metabolism (also BCAA Metabolism)	butyrylcarnitine	LC/MS pos	32412	C02862	HDMB02013		1.08	1.07	0.99		0.5001	0.1663	0.8	0.9901	0.8093	0.1274
	1129			propionylcarnitine	LC/MS pos	32452	C03017	HMDB00824		0.62	0.51	0.83		0.2022	0.0789	0.0848	0.5118	0.4659	0.0832
	1143		Fatty Acid Metabolism(Acyl Carnitine)	acetylcarnitine	LC/MS pos	32198	C02571	HMDB00201		0.49	1.4	2.84		0.0895	0.0434	0.5003	0.8338	0.0527	0.0171
	1158		Carnitine Metabolism	deoxycarnitine	LC/MS pos	36747	C01181	HMDB01161		0.28	0.71	2.55		0.0036	0.0043	0.3577	0.7631	0.0011	0.0014
	1159			carnitine	LC/MS pos	15500	C00318	HMDB00062		0.26	0.57	2.17		0.0002	0.0007	0.0525	0.4375	0.056	0.0177
	1160			3-dehydrocarnitine*	LC/MS pos	32654	C02636	HMDB12154		0.19	0.51	2.67		0.0001	0.0006	0.0355	0.3551	0.0099	0.0054
	1292		Inositol Metabolism	myo-inositol	GC/MS	19934	C00137	HMDB00211		1.36	1.93	1.42		0.1917	0.0757	0.1077	0.542	0.3952	0.074
	1295			scyllo-inositol	GC/MS	32379	C06153	HMDB06088		0.31	0.87	2.77		0.0298	0.0213	0.7777	0.9721	0.0329	0.0125
	1300			inositol 1-phosphate (I1P)	GC/MS	1481	C04006	HMDB00213		0.56	1.21	2.17		0.1738	0.0706	0.6661	0.9387	0.0892	0.0235
	1319		Phospholipid Metabolism	choline	LC/MS pos	15506	C00114	HMDB00097		0.22	0.74	3.37		0.0305	0.0215	0.8128	0.9924	0.0041	0.0032
	1320			choline phosphate	LC/MS pos	34396	C00588	HMDB01565		0.43	0.8	1.88		0.109	0.0501	0.8409	0.9924	0.0318	0.0124
	1321			cytidine 5'-diphosphocholine	LC/MS pos	34418	C00307	HMDB01413		0.14	0.65	4.71		8.8769e-06	0.0001	0.1024	0.542	0.0012	0.0014
	1322			glycerophosphorylcholine (GPC)	LC/MS pos	15990	C00670	HMDB00086		0.67	1.81	2.72		0.9466	0.2594	0.088	0.5118	0.0011	0.0014
	1325			ethanolamine	GC/MS	1497	C00189	HMDB00149		0.32	0.6	1.85		0.0213	0.0167	0.2636	0.7461	0.2395	0.0507
	1326			phosphoethanolamine	GC/MS	1600	C00346	HMDB00224		0.05	0.6	12.49		0.0006	0.0015	0.431	0.8037	9.7596e-05	0.0003
	1327			cytidine-5'-diphosphoethanolamine	LC/MS pos	34410	C00570	HMDB01564		0.13	0.57	4.42		0.0004	0.0012	0.0423	0.3675	0.002	0.002
	1330		Lysolipid	1-myristoylglycerophosphocholine (14:0)	LC/MS neg	45453		HMDB10379		1.44	1	0.7		0.064	0.0352			0.064	0.0191
	1334			1-pentadecanoylglycerophosphocholine (15:0)*	LC/MS neg	37418				5.57	1	0.18		9.2818e-05	0.0006	0.8614	0.9924	0.0003	0.0007
	1335			1-palmitoylglycerophosphocholine (16:0)	LC/MS neg	33955				1.06	1.36	1.27		0.5258	0.1701	0.59	0.9106	0.8059	0.1274
	1336			2-palmitoylglycerophosphocholine*	LC/MS neg	35253				1.07	1.82	1.69		0.5139	0.1678	0.1349	0.5644	0.2	0.0441
	1341			1-stearoylglycerophosphocholine (18:0)	LC/MS neg	39375				2.44	2.91	1.19		0.0509	0.0301	0.1392	0.5644	0.9955	0.1517
	1343			1-oleoylglycerophosphocholine (18:1)	LC/MS neg	33960				2.07	1.31	0.63		0.0095	0.0091	0.6303	0.9272	0.0899	0.0235
	1345			2-oleoylglycerophosphocholine*	LC/MS neg	35254				1.91	1.07	0.56		0.0062	0.0065	0.4488	0.8037	0.0054	0.0037
	1357			1-arachidonoylglycerophosphocholine (20:4n6)*	LC/MS neg	34061	C05208			0.14	1.35	9.32		0.0015	0.0021	0.2302	0.7378	7.3977e-06	6.0574e-05
	1367			1-palmitoylplasmenylethanolamine*	LC/MS neg	39270				2.05	1.29	0.63		0.0593	0.0337	0.3014	0.7631	0.1173	0.0288
	1368			1-stearoylplasmenylethanolamine*	LC/MS neg	39271				0.85	0.88	1.03		0.8742	0.2473	0.9135	0.9925	0.9607	0.1476
	1369			1-oleoylplasmenylethanolamine*	LC/MS neg	44621				3.01	1.75	0.58		0.0208	0.0166	0.1084	0.542	0.1115	0.0276
	1372			1-palmitoylglycerophosphoethanolamine	LC/MS neg	35631		HMDB11503		1.79	1.38	0.77		0.0558	0.032	0.3698	0.7631	0.2694	0.055
	1373			2-palmitoylglycerophosphoethanolamine*	LC/MS neg	35688				0.52	1.74	3.33		0.2729	0.102	0.1151	0.5576	0.0009	0.0013
	1375			1-stearoylglycerophosphoethanolamine	LC/MS neg	34416		HMDB11130		1.04	1.27	1.23		0.8605	0.2445	0.389	0.7715	0.4148	0.0762
	1377			1-oleoylglycerophosphoethanolamine	LC/MS neg	35628		HMDB11506		1.72	1.22	0.7		0.0914	0.0435	0.4123	0.799	0.223	0.048
	1378			2-oleoylglycerophosphoethanolamine*	LC/MS neg	35687				0.54	0.84	1.54		0.1479	0.0646	0.6684	0.9387	0.2882	0.0581
	1385			1-arachidonoylglycerophosphoethanolamine*	LC/MS neg	35186		HMDB11517		0.14	1.13	8.01		0.0001	0.0006	0.4547	0.8037	5.0483e-06	6.0574e-05
	1386			2-arachidonoylglycerophosphoethanolamine*	LC/MS neg	32815				0.17	1.03	6.08		0.0002	0.0008	0.8203	0.9924	2.1955e-05	0.0001
	1388			2-docosahexaenoylglycerophosphoethanolamine*	LC/MS neg	34258				0.61	1.21	1.98		0.3796	0.1346	0.4336	0.8037	0.0411	0.0144
	1389			1-eicosatrienoylglycerophosphoethanolamine*	LC/MS neg	44630				2.1	1.34	0.64		0.1189	0.0536	0.6297	0.9272	0.2919	0.0581
	1390			1-eicosapentaenoylglycerophosphoethanolamine*	LC/MS neg	44626				1.17	0.81	0.69		0.4371	0.1497	0.7531	0.9631	0.2012	0.0441
	1392			1-docosahexaenoylglycerophosphoethanolamine*	LC/MS neg	44633				0.48	1.28	2.66		0.0687	0.0372	0.271	0.7461	0.0013	0.0014
	1395			1-palmitoylglycerophosphoinositol*	LC/MS neg	35305				1.49	0.77	0.52		0.0833	0.0424	0.4906	0.8338	0.0017	0.0018
	1398			1-stearoylglycerophosphoinositol	LC/MS neg	19324				1.27	0.79	0.62		0.1537	0.0659	0.3236	0.7631	0.1118	0.0276
	1399			2-stearoylglycerophosphoinositol*	LC/MS neg	39223				0.72	1.5	2.08		0.5292	0.1704	0.4988	0.8338	0.2244	0.0481
	1400			1-oleoylglycerophosphoinositol*	LC/MS neg	36602				2.69	1.12	0.41		0.0008	0.0017	0.3739	0.7631	0.0003	0.0006
	1401			2-oleoylglycerophosphoinositol*	LC/MS neg	37232				1.36	1	0.74		0.0607	0.0342			0.0607	0.0189
	1406			1-arachidonoylglycerophosphoinositol*	LC/MS neg	34214				0.48	0.83	1.75		0.1856	0.0739	0.6379	0.9272	0.4486	0.0812
	1407			2-arachidonoylglycerophosphoinositol*	LC/MS neg	38077				0.53	0.95	1.77		0.4332	0.1491	0.9749	0.9997	0.4357	0.0792
	1408			1-stearoylglycerophosphoserine*	LC/MS neg	45966				0.66	1.02	1.53		0.1349	0.06	0.7117	0.9574	0.5998	0.1019
	1409			1-oleoylglycerophosphoserine	LC/MS neg	19260				0.78	1.06	1.36		0.5768	0.1799	0.8755	0.9924	0.797	0.1265
	1423			2-stearoylglycerophosphoglycerol*	LC/MS neg	41828				2.92	1	0.34		0.0193	0.0157			0.0193	0.0085
	1424			1-oleoylglycerophosphoglycerol*	LC/MS neg	45968				3.12	1.35	0.43		0.0156	0.0135	0.3489	0.7631	0.038	0.0138
	1425		Glycerolipid Metabolism	glycerol	GC/MS	15122	C00116	HMDB00131		0.2	0.99	4.95		0.0006	0.0016	0.9933	0.9997	0.0006	0.0009
	1426			glycerol 3-phosphate (G3P)	GC/MS	15365	C00093	HMDB00126		1.11	2.16	1.94		0.3771	0.1344	0.0587	0.445	0.0746	0.0212
	1455		Diacylglycerol	1,2-dipalmitoylglycerol	GC/MS	11953		HMDB07098		1.8	0.77	0.43		0.0383	0.0251	0.3739	0.7631	0.0087	0.0053
	1462		Sphingolipid Metabolism	palmitoyl sphingomyelin	GC/MS	37506				0.39	0.79	2.02		0.0718	0.0386	0.6858	0.9472	0.0908	0.0235
	1463			stearoyl sphingomyelin	GC/MS	19503	C00550	HMDB01348		0.12	0.69	5.65		0.0205	0.0164	0.8768	0.9924	0.0018	0.0018
	1476			N-palmitoyl-D-erythro-sphingosine	GC/MS	44877		HMDB04949		0.71	1.88	2.63		0.922	0.2575	0.467	0.8088	0.3564	0.0691
	1489		Sterol	lathosterol	GC/MS	39864	C01189	HMDB01170		1.28	1	0.78		0.0493	0.0297			0.0493	0.0165
	1491			cholesterol	GC/MS	63	C00187	HMDB00067		0.48	0.88	1.82		0.0783	0.0408	0.7666	0.9631	0.1235	0.0301
	1495			7-beta-hydroxycholesterol	GC/MS	35092		HMDB06119		1.25	1.94	1.56		0.5096	0.1672	0.3562	0.7631	0.6246	0.1048
