# Supplementary material for: PD-1 alters T-cell metabolic reprogramming by inhibiting glycolysis and promoting lipolysis and fatty acid oxidation
Source: Nat Commun. 2015 Mar 26;6:6692. doi: 10.1038/ncomms7692 (PMC4389235; doi:10.1038/ncomms7692)
Supplement: Supplementary Data 2 — T cells were cultured either in medium (UT) or with magnetic beads conjugated with anti-CD3, anti-CD28 mAbs and control IgG (T cells costimulated; TCC) or with magnetic beads conjugated with anti-CD3, anti-CD28 mAbs and PD-L1-Ig fusion protein (T cells costimulated+PD-1; TCC+PD1). After 96 hours, culture supernatants (500 ul/sample) were harvested and metabolites were analyzed. Five replicate samples for each condition were generated from five independent experiments. [file ncomms7692-s3.xls]

## Sheet: Pathway Heat Map (media)
	Supplementary Data 2. Heat Map: TCR/CD3+CD28 versus TCR/CD3+PD-1 (supernatants)
	Heat map of statistically significant biochemicals profiled in this study.									Fold of Change				Statistical Values
										Welch's Two-Sample t-Test				Welch's Two-Sample t-Test
	Pathway Sort Order	Super Pathway	Sub Pathway	Biochemical Name	Platform	Comp ID	KEGG	HMDB		TCC UT	TCC + PD-1 UT	TCC + PD-1 TCC		TCC / UT		TCC + PD-1 / UT		TCC + PD-1 / TCC
													X	p-value	q-value	p-value	q-value	p-value	q-value	X
	1	Amino Acid	Glycine, Serine and Threonine Metabolism	glycine	GC/MS	11777	C00037	HMDB00123		3.92	1.35	0.34		1.1077e-06	4.6539e-06	0.0093	0.0105	2.1741e-07	1.3759e-06
	4			sarcosine (N-Methylglycine)	GC/MS	1516	C00213	HMDB00271		1.44	1.05	0.73		0.0006	0.0005	0.7003	0.192	0.012	0.0085
	6			betaine	LC/MS pos	3141	C00719	HMDB00043		0.99	0.93	0.93		0.8421	0.1759	0.2391	0.1015	0.4661	0.1484
	9			serine	GC/MS	1648	C00065	HMDB00187		0.63	1.16	1.83		0.0829	0.0254	0.1184	0.067	0.0427	0.0237
	12			beta-hydroxypyruvate	GC/MS	15686	C00168	HMDB01352		0.53	0.95	1.8		0.0054	0.0027	0.6877	0.192	0.0084	0.0064
	14			threonine	LC/MS pos	1284	C00188	HMDB00167		0.5	0.83	1.68		0.0073	0.0035	0.3191	0.1153	0.0248	0.0159
	24		Alanine and Aspartate Metabolism	alanine	GC/MS	1126	C00041	HMDB00161		3.05	1.47	0.48		1.1762e-07	6.3539e-07	4.5584e-05	0.0001	6.9157e-06	2.7558e-05
	25			N-acetylalanine	LC/MS neg	1585	C02847	HMDB00766		2.36	1.22	0.52		0.0027	0.0016	0.6593	0.192	0.0398	0.0223
	27			aspartate	GC/MS	15996	C00049	HMDB00191		1.9	1.2	0.63		0.0007	0.0005	0.0609	0.0396	4.6024e-08	6.8879e-07
	29			asparagine	GC/MS	512	C00152	HMDB00168		2.05	0.99	0.48		0.0005	0.0004	0.9719	0.2481	0.0001	0.0002
	36		Glutamate Metabolism	glutamate	GC/MS	57	C00025	HMDB00148		4.94	1.5	0.3		9.1896e-08	5.7915e-07	0.0013	0.0021	2.1753e-07	1.3759e-06
	37			glutamine	LC/MS pos	53	C00064	HMDB00641		0.23	0.63	2.76		0.0013	0.0009	8.8518e-05	0.0002	0.006	0.0047
	47			pyroglutamine*	LC/MS pos	32672				0.94	1.12	1.19		0.5102	0.1162	0.9316	0.2404	0.5303	0.1609
	50		Histidine Metabolism	histidine	LC/MS neg	59	C00135	HMDB00177		0.7	0.87	1.24		0.0002	0.0002	0.0212	0.018	0.0047	0.0039
	69		Lysine Metabolism	lysine	LC/MS pos	1301	C00047	HMDB00182		0.64	1.01	1.58		0.001	0.0007	0.7203	0.1955	0.0006	0.0007
	75			2-aminoadipate	LC/MS pos	6146	C00956	HMDB00510		0.56	0.67	1.19		0.1107	0.0322	0.208	0.0949	0.5083	0.1574
	78			glutarate (pentanedioate)	GC/MS	396	C00489	HMDB00661		1.33	1.1	0.83		0.476	0.1104	0.7974	0.2128	0.6402	0.1843
	84			pipecolate	GC/MS	1444	C00408	HMDB00070		1.08	1.26	1.16		0.882	0.1832	0.24	0.1015	0.407	0.1351
	91		Phenylalanine and Tyrosine Metabolism	phenylalanine	LC/MS pos	64	C00079	HMDB00159		0.66	1.01	1.52		0.0004	0.0004	0.6758	0.192	0.0007	0.0009
	99			phenylacetate	LC/MS neg	15958	C07086	HMDB00209		1.24	1.09	0.88		0.1653	0.045	0.2314	0.1006	0.4092	0.1351
	102			phenylacetylglycine	LC/MS neg	33945	C05598	HMDB00821		2.07	1.91	0.92		1.613e-06	5.0828e-06	2.2207e-06	1.3036e-05	0.1814	0.0783
	104			tyrosine	LC/MS pos	1299	C00082	HMDB00158		0.73	1.05	1.43		0.0005	0.0004	0.0168	0.0154	0.0003	0.0004
	113			4-hydroxyphenylpyruvate	LC/MS neg	1669	C01179	HMDB00707		1.13	0.67	0.6		0.3761	0.0894	0.1502	0.0768	0.0292	0.0175
	114			3-(4-hydroxyphenyl)lactate	LC/MS neg	32197	C03672	HMDB00755		1.23	1.02	0.83		0.0018	0.0011	0.1906	0.0895	0.0049	0.004
	118			phenol sulfate	LC/MS neg	32553	C02180			1.06	1.12	1.06		0.2638	0.0665	0.0116	0.0118	0.191	0.0809
	120			p-cresol sulfate	LC/MS neg	36103	C01468	HMDB11635		1.12	1.02	0.91		0.0063	0.003	0.238	0.1015	0.0157	0.0108
	174		Tryptophan Metabolism	tryptophan	LC/MS pos	54	C00078	HMDB00929		0.63	1.03	1.62		0.0013	0.0009	0.2927	0.1117	0.0005	0.0007
	178			indolelactate	GC/MS	18349	C02043	HMDB00671		1.11	1.17	1.05		0.2105	0.0565	0.0273	0.0214	0.4092	0.1351
	183			3-indoxyl sulfate	LC/MS neg	27672		HMDB00682		1.06	1.07	1		0.0179	0.0074	0.255	0.106	0.9872	0.2476
	184			kynurenine	LC/MS pos	15140	C00328	HMDB00684		1.65	1.17	0.71		0.0001	0.0002	0.0158	0.0148	0.0015	0.0015
	185			kynurenate	LC/MS neg	1417	C01717	HMDB00715		1.09	1.01	0.93		0.558	0.1234	0.8162	0.2154	0.63	0.1837
	200			serotonin (5HT)	LC/MS pos	2342	C00780	HMDB00259		0.9	0.82	0.91		0.2438	0.0636	0.0431	0.0307	0.2903	0.1104
	212			C-glycosyltryptophan*	LC/MS pos	32675				1.02	1.06	1.04		0.751	0.1604	0.3191	0.1153	0.519	0.1588
	215		Leucine, Isoleucine and Valine Metabolism	leucine	LC/MS pos	60	C00123	HMDB00687		0.77	1.04	1.36		0.0018	0.0011	0.3669	0.1296	0.0006	0.0007
	218			4-methyl-2-oxopentanoate	LC/MS neg	22116	C00233	HMDB00695		6.94	1.69	0.24		2.7597e-10	1.0435e-08	3.6634e-05	0.0001	2.6824e-08	6.0217e-07
	233			alpha-hydroxyisovalerate	GC/MS	33937		HMDB00407		1.3	1.16	0.89		0.0451	0.0154	0.1954	0.0908	0.2582	0.0999
	243			isoleucine	LC/MS pos	1125	C00407	HMDB00172		0.79	1.03	1.3		0.0061	0.003	0.691	0.192	0.0061	0.0047
	245			3-methyl-2-oxovalerate	LC/MS neg	15676	C00671	HMDB03736		27.46	3.61	0.13		1.3893e-09	2.6267e-08	8.2071e-06	4.2825e-05	9.7665e-07	4.8721e-06
	254			valine	LC/MS pos	1649	C00183	HMDB00883		0.63	1.06	1.69		0.0006	0.0005	0.3095	0.1145	0.0001	0.0002
	257			3-methyl-2-oxobutyrate	LC/MS neg	21047	C00141	HMDB00019		1.16	1	0.86		0.0229	0.009			0.0229	0.0149
	258			isobutyrylcarnitine	LC/MS pos	33441		HMDB00736		1.16	1.09	0.94		0.0389	0.0135	0.174	0.0851	0.2008	0.0827
	260			3-hydroxyisobutyrate	GC/MS	1549	C06001	HMDB00336		1.44	1.02	0.71		0.0002	0.0002	0.8041	0.2134	0.0016	0.0016
	264		Methionine, Cysteine, SAM and Taurine Metabolism	methionine	LC/MS pos	1302	C00073	HMDB00696		0.69	1.03	1.49		0.0044	0.0023	0.6344	0.191	0.0034	0.0031
	265			N-acetylmethionine	LC/MS neg	1589	C02712	HMDB11745		14.66	0.77	0.05		5.9235e-08	4.4798e-07	0.0737	0.0462	6.8491e-08	7.4104e-07
	269			methionine sulfoxide	LC/MS pos	18374	C02989	HMDB02005		0.71	0.74	1.05		0.2323	0.061	0.2926	0.1117	0.7426	0.2058
	273			homocysteine	GC/MS	15128	C00155	HMDB00742		2.19	1	0.46		0.0017	0.0011			0.0017	0.0017
	279			2-aminobutyrate	GC/MS	1577	C02261	HMDB00650		2.57	1.23	0.48		0.0002	0.0002	0.0922	0.0541	2.0766e-05	4.7278e-05
	280			2-hydroxybutyrate (AHB)	GC/MS	21044	C05984	HMDB00008		1.12	0.97	0.87		0.1386	0.0383	0.5998	0.1829	0.0513	0.0281
	281			cysteine	GC/MS	31453	C00097	HMDB00574		1.99	0.91	0.46		1.6143e-05	2.9324e-05	0.1339	0.0732	8.2525e-08	7.4104e-07
	283			cystine	GC/MS	39512	C00491	HMDB00192		1.07	0.94	0.88		0.7837	0.1656	0.9081	0.2363	0.7886	0.212
	284			S-methylcysteine	GC/MS	40262		HMDB02108		2.23	0.84	0.38		0.0077	0.0036	0.503	0.1618	0.0059	0.0047
	296		Urea cycle; Arginine and Proline Metabolism	arginine	LC/MS neg	1638	C00062	HMDB00517		0.83	0.88	1.06		0.0123	0.0053	0.0774	0.0478	0.2949	0.1113
	297			urea	GC/MS	1670	C00086	HMDB00294		2.4	1.23	0.51		0.0012	0.0009	0.1497	0.0768	0.0047	0.0039
	298			ornithine	GC/MS	1493	C00077	HMDB03374		5.49	1.95	0.36		1.3767e-06	5.0828e-06	0.0004	0.0007	7.6509e-05	0.0001
	299			proline	LC/MS pos	1898	C00148	HMDB00162		0.83	0.76	0.91		0.4951	0.1135	0.3029	0.1129	0.654	0.187
	300			citrulline	LC/MS pos	2132	C00327	HMDB00904		0.74	0.68	0.92		0.3552	0.0861	0.2728	0.1107	0.8628	0.2226
	311			N-delta-acetylornithine*	LC/MS pos	43249				0.88	0.92	1.05		0.2639	0.0665	0.459	0.1518	0.6893	0.1934
	317			trans-4-hydroxyproline	GC/MS	1366	C01157	HMDB00725		2.71	1.24	0.46		1.231e-05	2.5861e-05	0.0123	0.0122	1.0306e-09	4.627e-08
	319			pro-hydroxy-pro	LC/MS pos	35127		HMDB06695		0.34	0.25	0.74		0.0002	0.0002	3.9283e-05	0.0001	0.0818	0.0422
	322		Creatine Metabolism	creatine	LC/MS pos	27718	C00300	HMDB00064		0.76	0.76	1		0.2511	0.0646	0.2542	0.106	0.9417	0.2402
	323			creatinine	LC/MS pos	513	C00791	HMDB00562		0.72	0.72	1.01		0.2623	0.0665	0.2708	0.1107	0.9697	0.2446
	339		Polyamine Metabolism	4-acetamidobutanoate	LC/MS pos	1558	C02946	HMDB03681		1.53	1.27	0.83		0.0973	0.029	0.3275	0.1174	0.4306	0.1381
	349		Glutathione Metabolism	cysteine-glutathione disulfide	LC/MS pos	35159		HMDB00656		0.1	0.09	0.86		2.9746e-05	4.6866e-05	0.0002	0.0004	0.3606	0.1245
	354			5-oxoproline	LC/MS neg	1494	C01879	HMDB00267		1.42	1.47	1.04		1.5962e-06	5.0828e-06	2.9808e-07	2.8903e-06	0.175	0.077
	730	Carbohydrate	Glycolysis, Gluconeogenesis, and Pyruvate Metabolism	glucose	GC/MS	20488	C00031	HMDB00122		0.56	1.03	1.86		0.0035	0.0019	0.223	0.0979	0.003	0.0028
	732			glucose 1-phosphate	GC/MS	33755	C00103	HMDB01586		0.38	1.19	3.16		0.0014	0.0009	0.1643	0.0821	0.0009	0.0009
	741			1,3-dihydroxyacetone	GC/MS	35963	C00184	HMDB01882		0.48	1.64	3.38		0.0366	0.0129	0.0486	0.0331	7.3656e-06	2.7558e-05
	746			pyruvate	GC/MS	599	C00022	HMDB00243		1.36	0.96	0.71		0.0403	0.0138	0.6229	0.1887	0.0261	0.0162
	747			lactate	GC/MS	527	C00186	HMDB00190		4.95	1.17	0.24		1.7848e-06	5.1914e-06	4.2088e-05	0.0001	2.6415e-06	1.186e-05
	750			glycerate	GC/MS	1572	C00258	HMDB00139		1.31	1.49	1.13		0.0133	0.0056	0.0015	0.0024	0.211	0.0861
	762		Pentose Metabolism	ribulose	GC/MS	35855	C00309	HMDB00621		3.55	3.19	0.9		6.9602e-07	3.2899e-06	0.0006	0.0011	0.3503	0.1229
	764			ribose	GC/MS	12080	C00121	HMDB00283		1.42	1.28	0.9		0.0609	0.0197	0.1474	0.0768	0.4913	0.1542
	765			ribitol	GC/MS	15772	C00474	HMDB00508		1.1	1.05	0.96		0.1009	0.0296	0.2735	0.1107	0.2993	0.112
	769			xylonate	GC/MS	35638	C05411			1.51	1.27	0.85		0.0232	0.009	0.1413	0.0754	0.1607	0.0723
	771			xylitol	GC/MS	4966	C00379	HMDB02917		0.9	0.91	1.01		0.5773	0.1269	0.6419	0.192	0.8389	0.2195
	775			threitol	GC/MS	35854	C16884	HMDB04136		1.98	1.16	0.59		1.4464e-05	2.8785e-05	0.0447	0.0314	1.732e-05	4.5743e-05
	777			arabitol	GC/MS	38075	C00474	HMDB01851		1.15	1.07	0.93		0.0521	0.0171	0.2915	0.1117	0.1584	0.0723
	795		Glycogen Metabolism	maltose	GC/MS	15806	C00208	HMDB00163		0.07	0.55	8.28		0.0006	0.0005	0.0209	0.018	0.0008	0.0009
	831		Fructose, Mannose and Galactose Metabolism	fructose	GC/MS	577	C00095	HMDB00660		1.26	0.98	0.78		0.0326	0.0118	0.703	0.192	0.026	0.0162
	834			sorbitol	GC/MS	15053	C00794	HMDB00247		1.25	1.06	0.84		0.0762	0.0241	0.5966	0.1829	0.0727	0.0384
	841			mannitol	GC/MS	15335	C00392	HMDB00765		1.03	1.08	1.05		0.6208	0.1357	0.2949	0.1117	0.3577	0.1245
	889		Aminosugar Metabolism	N-acetylneuraminate	GC/MS	34284	C00270	HMDB00230		0.94	0.97	1.04		0.3689	0.0888	0.6462	0.192	0.7103	0.1981
	901			erythronate*	GC/MS	33477		HMDB00613		1.19	1.1	0.93		0.0024	0.0014	0.0292	0.0225	0.0095	0.0071
	906		Advanced Glycation End-product	erythrulose	GC/MS	37427	C02045	HMDB06293		1.44	1.78	1.24		0.1201	0.0336	0.0215	0.018	0.1473	0.0689
	907	Energy	TCA Cycle	citrate	GC/MS	1564	C00158	HMDB00094		1.78	1.1	0.61		4.2502e-05	5.9524e-05	0.0076	0.0091	0.0002	0.0004
	908			cis-aconitate	LC/MS neg	12025	C00417	HMDB00072		2.86	1.9	0.66		3.6078e-05	5.3466e-05	1.3954e-08	3.2766e-07	0.0022	0.0021
	912			alpha-ketoglutarate	GC/MS	33453	C00026	HMDB00208		5.29	2.96	0.56		0.0013	0.0009	0.0484	0.0331	0.161	0.0723
	915			succinate	GC/MS	1437	C00042	HMDB00254		1.07	0.97	0.91		0.1135	0.0326	0.1273	0.0712	0.0287	0.0174
	916			fumarate	GC/MS	1643	C00122	HMDB00134		1.28	1.11	0.87		0.0092	0.0042	0.18	0.0871	0.0681	0.0364
	917			malate	GC/MS	1303	C00149	HMDB00156		1.63	1.07	0.66		0.0044	0.0023	0.3166	0.1153	0.0113	0.0082
	928		Oxidative Phosphorylation	phosphate	GC/MS	11438	C00009	HMDB01429		1.03	1.03	1		0.1138	0.0326	0.1595	0.0805	0.5837	0.1736
	962	Lipid	Long Chain Fatty Acid	eicosenoate (20:1n9 or 11)	LC/MS neg	33587				0.82	1.04	1.26		0.2976	0.0736	0.6982	0.192	0.0338	0.0197
	975		Polyunsaturated Fatty Acid (n3 and n6)	eicosapentaenoate (EPA; 20:5n3)	LC/MS neg	18467	C06428	HMDB01999		0.27	2.17	8.1		0.0002	0.0002	0.0003	0.0006	2.0474e-05	4.7278e-05
	976			docosapentaenoate (n3 DPA; 22:5n3)	LC/MS neg	32504	C16513	HMDB01976		0.26	2.32	8.78		0.0001	0.0001	2.0879e-06	1.3036e-05	1.3024e-05	3.8982e-05
	977			docosahexaenoate (DHA; 22:6n3)	LC/MS neg	19323	C06429	HMDB02183		0.31	2.6	8.37		0.0013	0.0009	1.5712e-06	1.2298e-05	6.7929e-05	0.0001
	981			linoleate (18:2n6)	LC/MS neg	1105	C01595	HMDB00673		0.37	1.74	4.68		2.0575e-05	3.3827e-05	0.0003	0.0005	1.0365e-05	3.3242e-05
	983			linolenate [alpha or gamma; (18:3n3 or 6)]	LC/MS neg	34035	C06427			0.55	1.59	2.89		0.0131	0.0056	0.0256	0.0211	9.2962e-05	0.0002
	985			dihomo-linolenate (20:3n3 or n6)	LC/MS neg	35718	C03242	HMDB02925		0.95	2.89	3.06		0.0945	0.0284	1.6236e-07	2.5416e-06	9.9881e-06	3.3242e-05
	986			arachidonate (20:4n6)	LC/MS neg	1110	C00219	HMDB01043		0.1	2.25	22.53		4.5189e-05	6.0739e-05	3.0772e-07	2.8903e-06	1.5205e-05	4.2667e-05
	992			mead acid (20:3n9)	LC/MS neg	35174		HMDB10378		0.72	1.52	2.11		0.019	0.0077	0.0052	0.0068	0.0005	0.0007
	1126		Fatty Acid Metabolism (also BCAA Metabolism)	butyrylcarnitine	LC/MS pos	32412	C02862	HDMB02013		0.92	0.81	0.88		0.436	0.1024	0.0897	0.0533	0.3437	0.1229
	1143		Fatty Acid Metabolism(Acyl Carnitine)	acetylcarnitine	LC/MS pos	32198	C02571	HMDB00201		1.26	1.07	0.85		0.0295	0.0109	0.5438	0.1703	0.1105	0.0545
	1159		Carnitine Metabolism	carnitine	LC/MS pos	15500	C00318	HMDB00062		0.82	0.89	1.08		0.2823	0.0707	0.462	0.1518	0.6635	0.1885
	1164		Ketone Bodies	3-hydroxybutyrate (BHBA)	GC/MS	542	C01089	HMDB00357		1.03	1.21	1.18		0.9124	0.1875	0.0055	0.0068	0.1231	0.0595
	1292		Inositol Metabolism	myo-inositol	GC/MS	19934	C00137	HMDB00211		1.07	1.03	0.96		0.0329	0.0118	0.2015	0.0928	0.1747	0.077
	1295			scyllo-inositol	GC/MS	32379	C06153	HMDB06088		0.98	0.99	1.02		0.6728	0.1454	0.9106	0.2363	0.7649	0.2081
	1319		Phospholipid Metabolism	choline	LC/MS pos	15506	C00114	HMDB00097		1	1.13	1.12		0.9713	0.1964	0.0112	0.0118	0.0805	0.042
	1322			glycerophosphorylcholine (GPC)	LC/MS pos	15990	C00670	HMDB00086		1.46	1.13	0.77		0.0841	0.0255	0.4715	0.1538	0.22	0.089
	1330		Lysolipid	1-myristoylglycerophosphocholine (14:0)	LC/MS pos	45453		HMDB10379		0.52	0.53	1.02		0.0091	0.0042	0.0096	0.0105	0.3739	0.1272
	1334			1-pentadecanoylglycerophosphocholine (15:0)*	LC/MS pos	37418				0.58	0.66	1.13		0.0028	0.0016	0.0051	0.0068	0.1809	0.0783
	1335			1-palmitoylglycerophosphocholine (16:0)	LC/MS pos	33955				0.1	0.62	6.29		3.6763e-05	5.3466e-05	0.0116	0.0118	4.4238e-05	9.0281e-05
	1336			2-palmitoylglycerophosphocholine*	LC/MS pos	35253				0.38	0.59	1.55		0.0118	0.0052	0.1158	0.067	0.159	0.0723
	1337			1-palmitoleoylglycerophosphocholine (16:1)*	LC/MS pos	33230				0.15	0.15	1.01		0.0001	0.0001	0.0001	0.0003	0.8746	0.2244
	1339			1-margaroylglycerophosphocholine (17:0)	LC/MS pos	33957		HMDB12108		0.76	0.92	1.21		0.0608	0.0197	0.5749	0.1776	0.1045	0.0527
	1341			1-stearoylglycerophosphocholine (18:0)	LC/MS pos	33961				0.18	1.04	5.62		0.0043	0.0023	0.8696	0.2281	0.0039	0.0034
	1342			2-stearoylglycerophosphocholine*	LC/MS pos	35255				0.38	0.84	2.21		0.0273	0.0102	0.5434	0.1703	0.1172	0.0572
	1343			1-oleoylglycerophosphocholine (18:1)	LC/MS pos	33960				0.07	0.33	4.87		1.6285e-05	2.9324e-05	0.0005	0.001	0.0006	0.0007
	1345			2-oleoylglycerophosphocholine*	LC/MS pos	35254				0.36	0.68	1.91		0.0007	0.0005	0.1356	0.0732	0.1344	0.0642
	1346			1-linoleoylglycerophosphocholine (18:2n6)	LC/MS pos	34419	C04100			0.6	0.6	1		0.0181	0.0074	0.0181	0.0164
	1355			1-eicosatrienoylglycerophosphocholine (20:3)*	LC/MS pos	33821				0.23	0.24	1.06		1.9319e-05	3.3206e-05	2.1278e-05	9.0843e-05	0.8046	0.2137
	1357			1-arachidonoylglycerophosphocholine (20:4n6)*	LC/MS pos	33228	C05208			0.75	0.75	1		0.0269	0.0102	0.0269	0.0214
	1358			2-arachidonoylglycerophosphocholine*	LC/MS neg	33387				0.54	0.54	1		0.0211	0.0084	0.0211	0.018
	1359			1-eicosapentaenoylglycerophosphocholine (20:5n3)*	LC/MS pos	44563				0.61	0.61	1		0.0367	0.0129	0.0367	0.0274
	1361			1-docosapentaenoylglycerophosphocholine (22:5n3)*	LC/MS pos	37231				0.17	0.25	1.44		4.6582e-05	6.0739e-05	0.0002	0.0004	0.141	0.0666
	1363			1-docosahexaenoylglycerophosphocholine (22:6n3)*	LC/MS pos	33822				0.16	0.2	1.28		3.3638e-06	9.0856e-06	1.3796e-05	6.479e-05	0.1878	0.0803
	1364			2-docosahexaenoylglycerophosphocholine*	LC/MS neg	35883				0.77	0.77	1		0.0273	0.0102	0.0273	0.0214
	1372			1-palmitoylglycerophosphoethanolamine	LC/MS neg	35631		HMDB11503		0.54	0.67	1.25		0.0499	0.0168	0.1879	0.0891	0.3156	0.1161
	1377			1-oleoylglycerophosphoethanolamine	LC/MS neg	35628		HMDB11506		0.46	0.46	1		0.0029	0.0016	0.0029	0.0046	0.3739	0.1272
	1385			1-arachidonoylglycerophosphoethanolamine*	LC/MS neg	35186		HMDB11517		0.77	0.77	1		0.0821	0.0254	0.0821	0.0501
	1392			1-docosahexaenoylglycerophosphoethanolamine*	LC/MS neg	44633				0.69	0.69	1		0.0624	0.02	0.0624	0.0396
	1425		Glycerolipid Metabolism	glycerol	GC/MS	15122	C00116	HMDB00131		0.87	1.03	1.19		0.0001	0.0002	0.0006	0.001	2.1061e-05	4.7278e-05
	1426			glycerol 3-phosphate (G3P)	GC/MS	15365	C00093	HMDB00126		1.65	1.38	0.83		0.0079	0.0037	0.0431	0.0307	0.089	0.0454
	1462		Sphingolipid Metabolism	palmitoyl sphingomyelin	GC/MS	37506				0.92	0.95	1.03		0.4847	0.1118	0.6726	0.192	0.6405	0.1843
	1626		Primary Bile Acid Metabolism	glycocholate	LC/MS neg	18476	C01921	HMDB00138		1	1.04	1.04		0.9678	0.1964	0.2828	0.1117	0.3042	0.1129
	1627			taurocholate	LC/MS neg	18497	C05122	HMDB00036		0.96	0.95	0.99		0.5481	0.1226	0.5032	0.1618	0.8459	0.2195
	1629			glycochenodeoxycholate	LC/MS neg	32346	C05466	HMDB00637		0.98	1.08	1.1		0.7726	0.1641	0.4367	0.147	0.3503	0.1229
	1630			taurochenodeoxycholate	LC/MS neg	18494	C05465	HMDB00951		1.04	0.98	0.95		0.2885	0.0718	0.7033	0.192	0.2394	0.0935
	1637		Secondary Bile Acid Metabolism	glycodeoxycholate	LC/MS neg	18477	C05464	HMDB00631		1.45	1.29	0.89		0.0117	0.0052	0.0891	0.0533	0.3191	0.1165
	1638			taurodeoxycholate	LC/MS neg	12261	C05463	HMDB00896		1.2	1.35	1.12		0.3712	0.0888	0.0622	0.0396	0.4066	0.1351
